# Supplementary material for: Long-Term Immunogenicity Study of an Aluminum Phosphate-Adjuvanted Inactivated Enterovirus A71 Vaccine in Children: An Extension to a Phase 2 Study
Source: Vaccines (Basel). 2024 Aug 29;12(9):985. doi: 10.3390/vaccines12090985 (PMC11435984; doi:10.3390/vaccines12090985)
Supplement: Supplementary file 1 [file vaccines-12-00985-s001.zip]

Archive with 2 entries (2 files):
- vaccines-3151795 - Protocol synopsis.pdf
- vaccines-3151795 - Supplements v3.pdf
